# Supplementary material for: Plasma–Induced Modification Mechanisms of PET Films: Correlated Evolution of Topographical Features and Surface Chemical States
Source: Nanomaterials (Basel). 2026 May 17;16(10):615. doi: 10.3390/nano16100615 (PMC13209316; doi:10.3390/nano16100615)
Supplement: Supplementary file 1 [file nanomaterials-16-00615-s001.zip]

Archive with 1 entries (1 files):
- nanomaterials-4228901-supplementary.pdf
